# Supplementary material for: Molecular Approaches and Echocardiographic Deformation Imaging in Detecting Myocardial Fibrosis
Source: Int J Mol Sci. 2022 Sep 19;23(18):10944. doi: 10.3390/ijms231810944 (PMC9501415; doi:10.3390/ijms231810944)
Supplement: Supplementary file 1 [file ijms-23-10944-s001.zip]

Archive with 1 entries (1 files):
- ijms-1867997-supplementary.pdf
